# Supplementary material for: Cathepsin X Activity Does Not Affect NK-Target Cell Synapse but Is Rather Distributed to Cytotoxic Granules
Source: Int J Mol Sci. 2021 Dec 16;22(24):13495. doi: 10.3390/ijms222413495 (PMC8707301; doi:10.3390/ijms222413495)
Supplement: Supplementary file 1 [file ijms-22-13495-s001.zip]

Archive with 1 entries (1 files):
- ijms-1497683-supplementary.pdf
